# Supplementary material for: Lead Toxicity Risks in Gunshot Victims
Source: PLoS One. 2015 Oct 28;10(10):e0140220. doi: 10.1371/journal.pone.0140220 (PMC4624950; doi:10.1371/journal.pone.0140220)
Supplement: S1 Table — (XLSX) [file pone.0140220.s001.xlsx]

## Sheet: Sheet 1 - Table 1
Groups (cases=1 , controls=0)	Time (days) - trauma to evaluation	Evaluation date	Trauma date	number of fragments (1=group1 ; 2to10=group2 ; more than 10=group3)	joints	subcutaneous	muscle	bone	spinal canal	abdominal pain	vomiting	constipation	loss of apetite	irritancy	seizure	mental confusion	bad mood	memory losses	headache	myalgia	joints pain	weakness	trembling	unstable gait	tingling limbs	limbs sensitivity alterations	decreased libido	daylight drowsiness	trouble sleeping	eyesight losses	metallic taste	blood lead µg/dL
1	1572	May/2014	Feb/2010	2	0	0	0	1	0	0	0	0	0	0	0	0	1	0	0	0	0	0	0	0	0	0	0	0	0	0	0	1.1
1	822	May/2014	Feb/2012	2	0	0	1	1	0	0	0	0	0	0	0	0	0	0	0	0	0	0	0	0	0	0	0	0	0	0	0	1.4
1	3763	Jul/2014	Apr/2004	2	1	0	1	1	0	0	0	0	0	0	0	0	0	0	1	0	1	0	0	0	0	0	0	0	1	0	0	2.1
1	4516	May/2015	Jan/2003	1	0	0	0	1	0	0	0	0	0	0	0	0	1	1	1	1	1	0	0	0	1	0	0	1	0	1	0	2.1
1	4403	Mar/2014	Mar/2002	1	0	0	0	0	1	1	0	0	0	0	0	0	1	0	1	1	0	0	1	0	1	0	0	0	1	0	1	2.7
1	9495	May/2014	May/1988	3	0	1	1	1	0	0	0	0	0	0	0	0	0	0	0	0	0	0	0	0	0	0	0	1	1	0	0	2.8
1	608	Jul/2014	Oct/2012	2	0	0	1	0	0	0	0	0	0	1	0	0	0	1	1	0	0	1	1	0	0	0	0	0	1	0	0	2.8
1	1431	Apr/2014	May/2010	2	0	0	1	0	0	1	0	1	0	1	0	0	1	1	1	1	1	1	0	1	0	0	0	0	0	0	0	3
1	9780	Apr/2015	Jul/1988	1	0	0	1	0	0	0	0	0	0	0	0	0	0	0	1	0	0	0	0	0	0	0	0	0	0	0	0	3
1	854	Dec/2013	Aug/2011	1	0	0	1	0	0	0	0	0	0	0	0	0	0	0	0	1	0	0	0	0	1	0	0	0	0	0	0	3.1
1	1468	Jan/2014	Jan/2010	1	1	0	1	0	0	0	0	0	0	0	0	0	0	0	0	0	0	0	0	0	0	1	0	0	0	0	0	3.2
1	4559	Apr/2015	Nov/2002	1	0	0	1	0	0	0	0	0	0	0	0	0	0	0	0	0	0	0	0	0	0	0	0	0	0	0	0	3.4
1	454	Apr/2015	Jan/2014	3	0	0	1	0	0	0	0	0	0	0	0	0	1	0	0	1	1	1	0	1	0	1	0	1	0	0	0	3.6
1	4754	Nov/2014	Nov/2001	3	1	1	0	0	1	1	0	0	0	1	0	0	1	1	0	0	0	1	1	1	0	1	0	1	0	1	0	3.7
1	238	Nov/2014	Mar/2014	1	0	1	0	0	0	1	0	0	0	1	0	0	1	0	1	1	0	1	1	0	0	0	0	1	1	0	0	3.7
1	799	May/2014	Feb/2012	2	0	0	1	0	0	0	0	0	0	0	0	0	0	0	0	0	0	1	0	0	1	0	0	0	0	0	0	4.1
1	1585	Apr/2014	Nov/2009	2	0	1	0	0	0	0	0	0	0	0	0	0	0	0	1	0	0	0	1	0	0	0	0	1	0	1	0	4.4
1	465	Nov/2014	Aug/2013	1	0	0	1	0	0	0	0	0	0	0	0	1	0	1	1	1	1	0	1	0	0	0	0	0	1	1	0	4.9
1	10669	Mar/2015	Jan/1986	2	1	0	1	0	0	0	0	0	0	0	0	0	1	1	0	1	1	0	1	0	1	0	0	1	0	0	0	4.9
1	10968	Apr/2014	Apr/1984	2	0	0	1	1	0	0	0	0	0	0	0	0	1	1	0	0	0	1	0	0	0	0	0	0	0	1	0	5.7
1	238	Oct/2014	Feb/2014	1	1	0	0	0	0	0	0	0	0	0	0	0	0	0	0	0	0	0	0	0	0	0	0	0	0	0	0	5.9
1	259	May/2014	Aug/2013	2	0	1	1	0	0	0	0	0	0	0	0	0	1	0	1	0	0	0	0	0	0	0	0	1	1	0	1	6.1
1	624	Apr/2014	Jul/2012	1	0	0	0	1	1	0	0	0	0	0	0	1	1	1	0	1	1	0	1	1	1	0	0	1	0	0	0	6.5
1	5241	Jan/2014	Sep/1999	3	0	0	1	1	0	0	0	0	0	1	0	1	1	1	1	1	0	0	1	0	1	0	0	0	1	1	1	6.8
1	3930	Jan/2014	Apr/2003	2	0	0	0	1	1	1	0	0	0	1	0	0	1	1	0	0	0	0	0	0	0	0	0	1	1	0	0	7.3
1	459	Jun/2014	Mar/2013	3	0	0	1	1	0	0	0	0	0	0	0	0	0	0	0	0	0	0	0	0	0	0	0	0	0	0	1	7.4
1	262	Jan/2015	Apr/2014	2	0	0	1	1	0	0	0	1	1	0	0	0	1	0	1	1	0	0	0	0	0	1	0	1	0	0	0	7.6
1	3406	Apr/2015	Jan/2006	2	0	1	1	1	0	0	0	0	0	0	0	0	0	0	0	0	0	0	0	0	0	0	0	0	0	0	0	7.6
1	166	Jan/2014	Aug/2013	2	1	0	0	0	0	0	0	0	0	1	0	0	1	0	0	0	0	0	0	0	0	0	0	0	0	0	0	8.9
1	256	May/2015	Aug/2014	2	0	0	1	0	0	0	0	0	0	0	0	0	0	0	0	0	0	0	0	0	0	0	0	0	0	0	0	9.6
1	2734	Jun/2014	Dec/2006	2	0	0	1	0	0	0	0	0	0	1	0	0	0	1	0	0	0	0	0	0	0	0	0	0	0	0	0	9.7
1	174	May/2015	Nov/2014	1	0	0	1	0	0	0	0	0	0	0	0	0	0	0	0	0	0	0	0	0	0	0	0	0	0	0	0	10
1	464	Apr/2015	Jan/2014	2	0	1	1	0	0	0	0	0	0	1	0	0	1	0	0	0	0	0	0	0	0	0	0	1	1	0	0	10.2
1	893	Apr/2014	Nov/2011	2	0	1	1	0	0	0	0	0	0	0	0	0	0	0	1	0	0	0	0	0	1	0	0	0	0	0	0	10.9
1	187	Mar/2014	Sep/2013	3	0	0	1	1	0	0	0	0	0	0	0	0	0	0	1	0	0	0	0	0	0	1	0	0	1	0	0	11.3
1	690	Nov/2013	Jan/2012	2	0	1	1	0	0	1	0	0	0	0	0	0	0	0	1	0	0	0	0	0	0	0	0	1	0	0	0	12
1	800	Mar/2015	Jan/2013	2	0	1	1	1	0	0	0	0	0	0	1	0	0	0	0	1	0	0	0	0	0	0	0	0	0	0	0	12.4
1	642	Apr/2014	Jul/2012	3	0	1	0	0	0	0	0	0	0	0	0	0	0	0	0	0	0	0	0	0	0	0	0	0	0	0	0	13.1
1	210	May/2014	Oct/2013	3	1	1	1	0	0	0	0	0	0	0	0	0	0	0	0	0	0	0	0	0	0	0	0	0	0	0	0	15.3
1	8184	Oct/2014	May/1992	2	1	0	0	0	0	1	0	1	1	0	0	0	0	1	1	0	0	1	1	0	1	0	0	0	0	1	0	15.3
1	233	Nov/2014	Apr/2014	2	0	1	0	1	0	0	0	0	0	0	0	0	0	0	1	0	0	0	0	1	0	0	0	0	0	1	1	19.1
1	299	Nov/2014	Jan/2014	3	1	0	0	0	0	0	0	0	1	1	0	0	1	0	0	1	0	1	0	0	1	0	0	0	1	0	0	19.9
1	4312	Dec/2013	Feb/2002	2	0	0	1	1	0	0	0	0	0	0	0	0	0	0	1	1	0	1	0	0	0	0	0	0	0	0	0	21.3
1	818	Mar/2015	Dec/2012	2	0	1	1	1	0	0	0	0	0	0	0	0	1	0	1	0	0	0	0	0	0	0	0	1	0	0	0	23.9
1	425	Jul/2014	Jun/2013	1	1	0	0	0	0	0	0	0	0	0	0	0	1	0	0	0	0	0	0	0	0	0	0	0	0	0	0	61.8
0		Feb/2014			0	0	0	0	0	0	0	0	0	0	0	0	0	0	0	0	0	0	0	0	0	0	0	0	0	0	0	0
0		Jul/2014			0	0	0	0	0	0	0	0	0	0	0	0	0	0	0	0	0	0	0	0	0	0	0	0	0	0	0	0
0		Jul/2014			0	0	0	0	0	0	0	0	0	0	0	0	0	0	1	0	0	0	0	0	0	0	0	0	0	1	0	0
0		Jul/2014			0	0	0	0	0	0	0	0	0	0	0	0	0	0	1	0	0	0	0	0	0	0	0	0	0	1	0	0
0		Jul/2014			0	0	0	0	0	0	0	0	0	0	0	0	0	0	0	0	0	0	0	0	0	0	0	0	1	0	0	0
0		Apr/2015			0	0	0	0	0	0	0	0	0	0	0	0	0	0	0	0	0	0	0	0	0	0	0	0	0	0	0	0.5
0		Apr/2015			0	0	0	0	0	0	0	0	0	1	0	0	0	0	0	0	0	0	0	0	1	0	0	0	1	1	0	1.1
0		Apr/2015			0	0	0	0	0	0	0	1	0	0	0	0	0	0	0	0	0	0	0	0	0	0	0	0	0	0	0	1.1
0		Apr/2015			0	0	0	0	0	0	0	0	1	0	0	0	0	0	0	0	0	0	0	0	0	0	0	0	1	0	0	1.2
0		May/2015			0	0	0	0	0	0	0	0	0	0	0	0	0	1	0	0	0	0	0	0	0	0	0	1	0	0	0	1.2
0		Feb/2014			0	0	0	0	0	0	0	0	0	0	0	0	0	0	1	0	0	0	0	0	0	0	0	0	0	0	0	1.31
0		Jul/2014			0	0	0	0	0	0	0	0	0	0	0	0	0	0	0	0	0	0	0	0	0	0	0	0	1	0	0	1.4
0		Dec/2014			0	0	0	0	0	0	0	0	0	0	0	0	0	0	0	0	0	0	0	0	0	0	0	0	0	0	0	1.4
0		Jan/2014			0	0	0	0	0	0	1	1	0	0	0	0	0	0	1	0	0	0	1	0	0	0	0	1	1	0	0	1.5
0		May/2014			0	0	0	0	0	0	0	0	0	0	0	0	0	0	0	0	0	0	0	0	0	0	0	0	0	0	0	1.5
0		Jul/2014			0	0	0	0	0	0	0	0	0	0	0	0	0	0	0	0	0	0	0	0	0	0	0	0	0	0	0	1.5
0		May/2015			0	0	0	0	0	0	0	0	0	0	0	0	1	0	0	0	0	0	0	0	0	0	0	0	0	0	0	1.5
0		Apr/2014			0	0	0	0	0	0	0	0	0	0	0	0	0	0	0	0	0	0	0	0	0	0	0	0	0	0	0	1.6
0		Apr/2015			0	0	0	0	0	0	0	0	0	0	0	0	0	0	0	0	0	0	0	0	0	0	0	0	0	0	0	1.6
0		Jun/2014			0	0	0	0	0	0	0	0	0	0	0	0	0	0	1	0	0	0	0	0	0	0	0	0	0	1	0	1.7
0		Feb/2014			0	0	0	0	0	0	0	0	0	0	0	0	0	0	0	0	0	0	0	0	0	0	0	0	0	0	0	1.8
0		May/2015			0	0	0	0	0	0	0	0	0	0	0	0	0	0	0	0	0	0	0	0	0	0	0	0	0	0	0	2.1
0		May/2015			0	0	0	0	0	0	0	0	0	0	0	0	0	0	0	1	0	0	0	0	0	0	0	1	1	0	0	2.1
0		May/2015			0	0	0	0	0	0	0	0	0	0	0	0	0	0	0	0	0	0	0	0	0	0	0	1	1	0	0	2.1
0		May/2015			0	0	0	0	0	0	0	0	0	0	0	0	0	0	0	0	0	0	0	0	0	0	0	0	0	0	0	2.3
0		Mar/2015			0	0	0	0	0	0	0	0	0	0	0	0	0	0	0	0	0	0	0	0	0	0	0	0	0	0	0	2.4
0		May/2015			0	0	0	0	0	0	0	0	0	0	0	0	0	0	0	1	0	0	0	0	0	0	0	0	0	0	0	2.4
0		May/2014			0	0	0	0	0	0	0	1	0	0	0	0	0	0	0	0	0	0	0	0	0	0	0	1	0	0	0	2.6
0		Nov/2014			0	0	0	0	0	0	0	0	0	0	0	0	0	0	0	0	0	0	0	0	0	0	0	0	0	0	0	2.6
0		May/2015			0	0	0	0	0	0	0	0	0	0	0	0	0	0	0	1	1	0	0	0	0	0	0	0	1	0	0	2.6
0		May/2015			0	0	0	0	0	0	0	0	0	0	0	0	0	0	0	0	0	0	0	0	0	0	0	1	1	0	0	2.6
0		Mar/2015			0	0	0	0	0	0	0	0	1	0	0	0	1	0	0	0	0	1	0	0	0	0	0	0	0	0	0	2.8
0		May/2015			0	0	0	0	0	0	0	0	0	0	0	0	0	0	0	1	0	0	0	0	0	0	0	0	1	0	0	2.8
0		Apr/2015			0	0	0	0	0	0	0	0	0	0	0	0	0	0	0	0	0	0	0	0	0	0	0	0	0	0	0	2.9
0		Dec/2014			0	0	0	0	0	0	0	0	0	0	0	0	1	0	1	0	0	0	0	0	0	0	0	0	0	0	0	2.9
0		Nov/2014			0	0	0	0	0	0	0	0	0	0	0	0	0	0	0	0	0	0	0	0	0	0	0	0	0	0	1	3
0		Jul/2014			0	0	0	0	0	0	0	0	0	0	0	0	0	0	0	0	0	0	0	0	0	0	0	0	0	0	0	3.1
0		Jan/2015			0	0	0	0	0	0	0	0	0	0	0	0	0	0	0	0	0	0	0	0	0	0	0	0	0	0	0	3.1
0		May/2015			0	0	0	0	0	0	0	0	0	0	0	0	0	0	0	0	0	0	0	0	0	0	1	0	0	1	0	3.1
0		Nov/2014			0	0	0	0	0	0	0	0	0	0	0	0	0	0	0	0	0	0	0	0	0	0	0	0	0	0	0	3.2
0		Mar/2015			0	0	0	0	0	0	0	0	0	0	0	0	0	0	0	0	0	0	0	0	0	0	0	0	0	0	0	3.4
0		Nov/2014			0	0	0	0	0	0	0	0	0	0	0	0	0	0	0	0	0	0	0	0	0	0	0	0	0	0	0	3.5
0		Jul/2014			0	0	0	0	0	0	0	0	0	0	0	0	0	0	0	0	0	0	0	0	0	0	0	0	0	0	0	4
0		Nov/2014			0	0	0	0	0	0	0	0	0	0	0	0	0	0	0	0	0	0	0	0	0	0	0	0	0	0	0	5.7
0		Jul/2014			0	0	0	0	0	0	0	1	0	0	0	0	0	0	0	0	0	0	0	0	0	0	0	0	0	0	0	8.6
